# Supplementary material for: Acupuncture attenuates experimental autoimmune thyroiditis by modulating intestinal microbiota and palmitic acid metabolism
Source: Front Immunol. 2025 Apr 28;16:1541728. doi: 10.3389/fimmu.2025.1541728 (PMC12066539; doi:10.3389/fimmu.2025.1541728)
Supplement: Supplementary file 1 [file DataSheet1.zip]

Archive with 6 entries (5 files):
- GraphPad Prism Analysis/
- GraphPad Prism Analysis/ELISA Analysis_IL-10, TNF-α.pzfx
- GraphPad Prism Analysis/ELISA Analysis_thyroid function.pzfx
- GraphPad Prism Analysis/Histology Examination_cleaved caspase3.pzfx
- GraphPad Prism Analysis/TUNEL Analysis.pzfx
- GraphPad Prism Analysis/Western Blot Analysis.pzfx
