# Supplementary material for: Acupuncture attenuates experimental autoimmune thyroiditis by modulating intestinal microbiota and palmitic acid metabolism
Source: Front Immunol. 2025 Apr 28;16:1541728. doi: 10.3389/fimmu.2025.1541728 (PMC12066539; doi:10.3389/fimmu.2025.1541728)
Supplement: Supplementary file 2 [file DataSheet2.zip]

Archive with 5 entries (4 files):
- thyroid images/
- thyroid images/Acu.jpg
- thyroid images/Control.jpg
- thyroid images/Model.jpg
- thyroid images/Se-yeast.jpg
