# Supplementary material for: Acupuncture attenuates experimental autoimmune thyroiditis by modulating intestinal microbiota and palmitic acid metabolism
Source: Front Immunol. 2025 Apr 28;16:1541728. doi: 10.3389/fimmu.2025.1541728 (PMC12066539; doi:10.3389/fimmu.2025.1541728)
Supplement: Supplementary file 4 [file DataSheet4.zip]

Archive with 7 entries (6 files):
- TUNEL images 2/
- TUNEL images 2/M1 J-2 TUNEL100-1+2.tif
- TUNEL images 2/M1 J-2 TUNEL100-1.tif
- TUNEL images 2/M1 J-2 TUNEL100-2.tif
- TUNEL images 2/X1 JZ TUNEL100-1+2.tif
- TUNEL images 2/X1 JZ TUNEL100-1.tif
- TUNEL images 2/X1 JZ TUNEL100-2.tif
