# Supplementary material for: Acupuncture attenuates experimental autoimmune thyroiditis by modulating intestinal microbiota and palmitic acid metabolism
Source: Front Immunol. 2025 Apr 28;16:1541728. doi: 10.3389/fimmu.2025.1541728 (PMC12066539; doi:10.3389/fimmu.2025.1541728)
Supplement: Supplementary file 6 [file DataSheet6.zip]

Archive with 8 entries (6 files):
- Western Blot_original gels 2/
- Western Blot_original gels 2/2/
- Western Blot_original gels 2/2/Western blot_Bax.tif
- Western Blot_original gels 2/2/Western blot_Bcl-2.tif
- Western Blot_original gels 2/2/Western blot_caspase-3.tif
- Western Blot_original gels 2/2/Western blot_cleaved-caspase-3.tif
- Western Blot_original gels 2/2/Western blot_total(1).png
- Western Blot_original gels 2/2/Western blot_β-Tubulin.tif
