# Supplementary material for: Acupuncture attenuates experimental autoimmune thyroiditis by modulating intestinal microbiota and palmitic acid metabolism
Source: Front Immunol. 2025 Apr 28;16:1541728. doi: 10.3389/fimmu.2025.1541728 (PMC12066539; doi:10.3389/fimmu.2025.1541728)
Supplement: Supplementary file 11 [file DataSheet11.zip]

Archive with 7 entries (6 files):
- 16S rRNA gene sequencing data_Acu/
- 16S rRNA gene sequencing data_Acu/Acu1.338F_806R.R1.raw.fastq.gz
- 16S rRNA gene sequencing data_Acu/Acu1.338F_806R.R2.raw.fastq.gz
- 16S rRNA gene sequencing data_Acu/Acu2.338F_806R.R1.raw.fastq.gz
- 16S rRNA gene sequencing data_Acu/Acu2.338F_806R.R2.raw.fastq.gz
- 16S rRNA gene sequencing data_Acu/Acu3.338F_806R.R1.raw.fastq.gz
- 16S rRNA gene sequencing data_Acu/Acu3.338F_806R.R2.raw.fastq.gz
