# Supplementary material for: Acupuncture attenuates experimental autoimmune thyroiditis by modulating intestinal microbiota and palmitic acid metabolism
Source: Front Immunol. 2025 Apr 28;16:1541728. doi: 10.3389/fimmu.2025.1541728 (PMC12066539; doi:10.3389/fimmu.2025.1541728)
Supplement: Supplementary file 12 [file DataSheet12.zip]

Archive with 5 entries (4 files):
- Electron Microscopy images/
- Electron Microscopy images/A20243138_0001(1).png
- Electron Microscopy images/C20241611_0004(1).png
- Electron Microscopy images/M20241612_0004(1).png
- Electron Microscopy images/S20243144- (1)(1).png
