# Supplementary material for: Acupuncture attenuates experimental autoimmune thyroiditis by modulating intestinal microbiota and palmitic acid metabolism
Source: Front Immunol. 2025 Apr 28;16:1541728. doi: 10.3389/fimmu.2025.1541728 (PMC12066539; doi:10.3389/fimmu.2025.1541728)
Supplement: Supplementary file 13 [file DataSheet13.zip]

Archive with 25 entries (24 files):
- immunocytochemistry images/
- immunocytochemistry images/A1-400 (1).jpg
- immunocytochemistry images/A1-400 (2).jpg
- immunocytochemistry images/A2-400 (1).jpg
- immunocytochemistry images/A2-400 (2).jpg
- immunocytochemistry images/A3 400 (2).jpg
- immunocytochemistry images/A3-400 (2).jpg
- immunocytochemistry images/C1- 400 (2).jpg
- immunocytochemistry images/C1-400 (1).jpg
- immunocytochemistry images/C2-400 (1).jpg
- immunocytochemistry images/C2-400 (2).jpg
- immunocytochemistry images/C3-400 (1).jpg
- immunocytochemistry images/C3-400 (2).jpg
- immunocytochemistry images/M1-400 (1).jpg
- immunocytochemistry images/M1-400 (2).jpg
- immunocytochemistry images/M2-400 (1).jpg
- immunocytochemistry images/M2-400 (2).jpg
- immunocytochemistry images/M3-400 (1).jpg
- immunocytochemistry images/M3-400 (2).jpg
- immunocytochemistry images/S1-400 (1).jpg
- immunocytochemistry images/S1-400 (2).jpg
- immunocytochemistry images/S2- 400 (1).jpg
- immunocytochemistry images/S2-400 (2).jpg
- immunocytochemistry images/S3-400 (1).jpg
- immunocytochemistry images/S3-400 (2).jpg
