# Supplementary material for: Acupuncture attenuates experimental autoimmune thyroiditis by modulating intestinal microbiota and palmitic acid metabolism
Source: Front Immunol. 2025 Apr 28;16:1541728. doi: 10.3389/fimmu.2025.1541728 (PMC12066539; doi:10.3389/fimmu.2025.1541728)
Supplement: Supplementary file 14 [file DataSheet14.zip]

Archive with 5 entries (4 files):
- Hematoxylin-eosin staining images/
- Hematoxylin-eosin staining images/HE(Acu).svs_5.0x.jpg
- Hematoxylin-eosin staining images/HE(Control).svs_5.0x.jpg
- Hematoxylin-eosin staining images/HE(Model).svs_5.0x.jpg
- Hematoxylin-eosin staining images/HE(Se-yeast).svs_5.0x.jpg
