# Supplementary material for: Acupuncture attenuates experimental autoimmune thyroiditis by modulating intestinal microbiota and palmitic acid metabolism
Source: Front Immunol. 2025 Apr 28;16:1541728. doi: 10.3389/fimmu.2025.1541728 (PMC12066539; doi:10.3389/fimmu.2025.1541728)
Supplement: Supplementary file 15 [file DataSheet15.zip]

Archive with 59 entries (56 files):
- LC–MS Untargeted metabolomics/
- LC–MS Untargeted metabolomics/NEG/
- LC–MS Untargeted metabolomics/NEG/NEG.raw_md5.txt
- LC–MS Untargeted metabolomics/NEG/NEG_Ha30LHM_Acu-1.raw
- LC–MS Untargeted metabolomics/NEG/NEG_Ha30LHM_Acu-2.raw
- LC–MS Untargeted metabolomics/NEG/NEG_Ha30LHM_Acu-3.raw
- LC–MS Untargeted metabolomics/NEG/NEG_Ha30LHM_Acu-4.raw
- LC–MS Untargeted metabolomics/NEG/NEG_Ha30LHM_Acu-5.raw
- LC–MS Untargeted metabolomics/NEG/NEG_Ha30LHM_Acu-6.raw
- LC–MS Untargeted metabolomics/NEG/NEG_Ha30LHM_control-1.raw
- LC–MS Untargeted metabolomics/NEG/NEG_Ha30LHM_control-2.raw
- LC–MS Untargeted metabolomics/NEG/NEG_Ha30LHM_control-3.raw
- LC–MS Untargeted metabolomics/NEG/NEG_Ha30LHM_control-4.raw
- LC–MS Untargeted metabolomics/NEG/NEG_Ha30LHM_control-5.raw
- LC–MS Untargeted metabolomics/NEG/NEG_Ha30LHM_control-6.raw
- LC–MS Untargeted metabolomics/NEG/NEG_Ha30LHM_Model-1.raw
- LC–MS Untargeted metabolomics/NEG/NEG_Ha30LHM_Model-2.raw
- LC–MS Untargeted metabolomics/NEG/NEG_Ha30LHM_Model-3.raw
- LC–MS Untargeted metabolomics/NEG/NEG_Ha30LHM_Model-4.raw
- LC–MS Untargeted metabolomics/NEG/NEG_Ha30LHM_Model-5.raw
- LC–MS Untargeted metabolomics/NEG/NEG_Ha30LHM_Model-6.raw
- LC–MS Untargeted metabolomics/NEG/NEG_Ha30LHM_QC01.raw
- LC–MS Untargeted metabolomics/NEG/NEG_Ha30LHM_QC02.raw
- LC–MS Untargeted metabolomics/NEG/NEG_Ha30LHM_QC03.raw
- LC–MS Untargeted metabolomics/NEG/NEG_Ha30LHM_Se-yeast-1.raw
- LC–MS Untargeted metabolomics/NEG/NEG_Ha30LHM_Se-yeast-2.raw
- LC–MS Untargeted metabolomics/NEG/NEG_Ha30LHM_Se-yeast-3.raw
- LC–MS Untargeted metabolomics/NEG/NEG_Ha30LHM_Se-yeast-4.raw
- LC–MS Untargeted metabolomics/NEG/NEG_Ha30LHM_Se-yeast-5.raw
- LC–MS Untargeted metabolomics/NEG/NEG_Ha30LHM_Se-yeast-6.raw
- LC–MS Untargeted metabolomics/POS/
- LC–MS Untargeted metabolomics/POS/POS.raw_md5.txt
- LC–MS Untargeted metabolomics/POS/POS_Ha30LHM_Acu-1.raw
- LC–MS Untargeted metabolomics/POS/POS_Ha30LHM_Acu-2.raw
- LC–MS Untargeted metabolomics/POS/POS_Ha30LHM_Acu-3.raw
- LC–MS Untargeted metabolomics/POS/POS_Ha30LHM_Acu-4.raw
- LC–MS Untargeted metabolomics/POS/POS_Ha30LHM_Acu-5.raw
- LC–MS Untargeted metabolomics/POS/POS_Ha30LHM_Acu-6.raw
- LC–MS Untargeted metabolomics/POS/POS_Ha30LHM_Control-1.raw
- LC–MS Untargeted metabolomics/POS/POS_Ha30LHM_Control-2.raw
- LC–MS Untargeted metabolomics/POS/POS_Ha30LHM_Control-3.raw
- LC–MS Untargeted metabolomics/POS/POS_Ha30LHM_Control-4.raw
- LC–MS Untargeted metabolomics/POS/POS_Ha30LHM_Control-5.raw
- LC–MS Untargeted metabolomics/POS/POS_Ha30LHM_Control-6.raw
- LC–MS Untargeted metabolomics/POS/POS_Ha30LHM_Model-1.raw
- LC–MS Untargeted metabolomics/POS/POS_Ha30LHM_Model-2.raw
- LC–MS Untargeted metabolomics/POS/POS_Ha30LHM_Model-3.raw
- LC–MS Untargeted metabolomics/POS/POS_Ha30LHM_Model-4.raw
- LC–MS Untargeted metabolomics/POS/POS_Ha30LHM_Model-5.raw
- LC–MS Untargeted metabolomics/POS/POS_Ha30LHM_Model-6.raw
- LC–MS Untargeted metabolomics/POS/POS_Ha30LHM_QC01.raw
- LC–MS Untargeted metabolomics/POS/POS_Ha30LHM_QC02.raw
- LC–MS Untargeted metabolomics/POS/POS_Ha30LHM_QC03.raw
- LC–MS Untargeted metabolomics/POS/POS_Ha30LHM_Se-yeast-1.raw
- LC–MS Untargeted metabolomics/POS/POS_Ha30LHM_Se-yeast-2.raw
- LC–MS Untargeted metabolomics/POS/POS_Ha30LHM_Se-yeast-3.raw
- LC–MS Untargeted metabolomics/POS/POS_Ha30LHM_Se-yeast-4.raw
- LC–MS Untargeted metabolomics/POS/POS_Ha30LHM_Se-yeast-5.raw
- LC–MS Untargeted metabolomics/POS/POS_Ha30LHM_Se-yeast-6.raw
