# Supplementary material for: Acupuncture attenuates experimental autoimmune thyroiditis by modulating intestinal microbiota and palmitic acid metabolism
Source: Front Immunol. 2025 Apr 28;16:1541728. doi: 10.3389/fimmu.2025.1541728 (PMC12066539; doi:10.3389/fimmu.2025.1541728)
Supplement: Supplementary file 15 [file DataSheet15.zip › LC–MS Untargeted metabolomics/NEG/NEG.raw_md5.txt]

1b930c3d9acc5cc3fb11aa478ff64b64  NEG_Ha30LHM_Control-1.raw
77a05a687fbcf3623ae52c6b6c36f9fd  NEG_Ha30LHM_Control-2.raw
896cbefeeee4d530d2635dc87f16489e  NEG_Ha30LHM_Control-3.raw
0888b76ec7aa9aa88648d2ad3c59588e  NEG_Ha30LHM_Control-4.raw
4f5f1a1ea543c46d06c3610127d0d7c8  NEG_Ha30LHM_Control-5.raw
ed9d3dbddeecb22572a9b6311f61a812  NEG_Ha30LHM_Control-6.raw
6e3fb6cb3efbe832a1efea39f7ce56bf  NEG_Ha30LHM_Model-1.raw
fb06e8b0cb09bff2d21c1b314ecf0f57  NEG_Ha30LHM_Model-2.raw
7ba5ea3e7d5a8fccf805f861e37272b8  NEG_Ha30LHM_Model-3.raw
c402d19fca866478b529122a1352db6e  NEG_Ha30LHM_Model-4.raw
4f586530ff96d7cd9d47d48530971934  NEG_Ha30LHM_Model-5.raw
fa773342ddb1cd8a3028ee164f152170  NEG_Ha30LHM_Model-6.raw
f5cb9fe5e7ae9535d4fd0c1fa0688c0c  NEG_Ha30LHM_Se-yeast-1.raw
a0d74da9653d8a43a0f25b4bd263bde0  NEG_Ha30LHM_Se-yeast-2.raw
7f0b0b53af2420c9049a19c52f6c1e66  NEG_Ha30LHM_Se-yeast-3.raw
3d2b64e785ee3b0b8b7b469eb0717eed  NEG_Ha30LHM_Se-yeast-4.raw
c74a216df32126c6d3954cbfee29ab55  NEG_Ha30LHM_Se-yeast-5.raw
c1f31a56ebb097a3c044962b83a71106  NEG_Ha30LHM_Se-yeast-6.raw
42d68d8a40e05e4d95df4556be61aa66  NEG_Ha30LHM_Acu-1.raw
90a2c4349f0447286d1748332179c5af  NEG_Ha30LHM_Acu-2.raw
1b5144ef197fdbebc18cffc61df9295c  NEG_Ha30LHM_Acu-3.raw
800c806d7d981cd0b91f368e14aa24f1  NEG_Ha30LHM_Acu-4.raw
8a91774523ceb594adc021c34edbc235  NEG_Ha30LHM_Acu-5.raw
258218359576efa5afae2d756b537b2f  NEG_Ha30LHM_Acu-6.raw
02ff41657f3ce777f755e92f65a650bf  NEG_Ha30LHM_QC01.raw
629ddd6c853038ccf8c08346c168b3df  NEG_Ha30LHM_QC02.raw
a8c6104b4e05f0ece56f652ac86e63ef  NEG_Ha30LHM_QC03.raw
