# Supplementary material for: Acupuncture attenuates experimental autoimmune thyroiditis by modulating intestinal microbiota and palmitic acid metabolism
Source: Front Immunol. 2025 Apr 28;16:1541728. doi: 10.3389/fimmu.2025.1541728 (PMC12066539; doi:10.3389/fimmu.2025.1541728)
Supplement: Supplementary file 15 [file DataSheet15.zip › LC–MS Untargeted metabolomics/POS/POS.raw_md5.txt]

b8021631200e61b78ab45b2ee3d7b3f1  POS_Ha30LHM_Control-1.raw
e293399ded97a0fe947893bba0ccfa0d  POS_Ha30LHM_Control-2.raw
f4bee321b1b2c0fee997ac38dcf8d69f  POS_Ha30LHM_Control-3.raw
442b02521c9867d94403f9deb93f886b  POS_Ha30LHM_Control-4.raw
1c25866afe007d773cddcbe7b9058ef1  POS_Ha30LHM_Control-5.raw
cffc23e1bffb54359d1e280f13628ed5  POS_Ha30LHM_Control-6.raw
c359065d5dc6929bfb7c4aed4a5da904  POS_Ha30LHM_Model-1.raw
e3c2006cda8c6c83ec31f75e12c44720  POS_Ha30LHM_Model-2.raw
ffd3117e0b1c1ba63a8a69a63e8148b5  POS_Ha30LHM_Model-3.raw
970956885d8d50569e118f28f5474620  POS_Ha30LHM_Model-4.raw
a5fd681ebf5748ca765d7cd6f3e29482  POS_Ha30LHM_Model-5.raw
a783ba2ca08ccb7fde8769e327bef24a  POS_Ha30LHM_Model-6.raw
2bd97de554f609bd4a78ab03aa0b9166  POS_Ha30LHM_Se-yeast-1.raw
f6d810340dc205c4a4030e184f81028a  POS_Ha30LHM_Se-yeast-2.raw
102c93e1626ffcc177b63fb31f00d8f1  POS_Ha30LHM_Se-yeast-3.raw
ba199811e26a7220e54d5611cb0ea6d2  POS_Ha30LHM_Se-yeast-4.raw
d3c0173ec2f333b4da8e1db5ff48a4e1  POS_Ha30LHM_Se-yeast-5.raw
bdff9b27f6194bd5ac4ed34198b5606c  POS_Ha30LHM_Se-yeast-6.raw
192ce60a42e36b0705a132599218eb4d  POS_Ha30LHM_Acu-1.raw
9d9e8435bb647467d7044ffb17478cde  POS_Ha30LHM_Acu-2.raw
0ae8c23816efddc68add285aa7f154c6  POS_Ha30LHM_Acu-3.raw
54f26ef787ba9a49d6cc40eab28944ae  POS_Ha30LHM_Acu-4.raw
67e7b27d1fd446eb835cd6bf380b892a  POS_Ha30LHM_Acu-5.raw
3b2d22a0b6d546ac362d75953cfd81d7  POS_Ha30LHM_Acu-6.raw
bbddbe996d4e5a100fccd61631bfc560  POS_Ha30LHM_QC01.raw
bcfddbd11347fc6e2f3d27f74d98fdc2  POS_Ha30LHM_QC02.raw
8c080266f0c64a46a8ce6560761bed50  POS_Ha30LHM_QC03.raw
